# Supplementary material for: The Study of Metschnikowia pulcherrima E1 in the Induction of Improved Gray Spot Disease Resistance in Loquat Fruit
Source: J Fungi (Basel). 2025 Jun 30;11(7):497. doi: 10.3390/jof11070497 (PMC12298231; doi:10.3390/jof11070497)
Supplement: Supplementary file 1 [file jof-11-00497-s001.zip]

Archive with 1 entries (1 files):
- jof-3688627-supplementary.pdf
